# Supplementary material for: Lignocellulolytic Potential of Microbial Consortia Isolated from a Local Biogas Plant: The Case of Thermostable Xylanases Secreted by Mesophilic Bacteria
Source: Int J Mol Sci. 2024 Jan 16;25(2):1090. doi: 10.3390/ijms25021090 (PMC10816813; doi:10.3390/ijms25021090)
Supplement: Supplementary file 1 [file ijms-25-01090-s001.zip]

Archive with 19 entries (18 files):
- Supplementary Files/
- Supplementary Files/Table S3 .xlsx
- __MACOSX/Supplementary Files/._Table S3 .xlsx
- Supplementary Files/Table S2.docx
- __MACOSX/Supplementary Files/._Table S2.docx
- Supplementary Files/Table S1.docx
- __MACOSX/Supplementary Files/._Table S1.docx
- Supplementary Files/Figure S3.png
- __MACOSX/Supplementary Files/._Figure S3.png
- Supplementary Files/Figure S2.png
- __MACOSX/Supplementary Files/._Figure S2.png
- Supplementary Files/Figure S1.png
- __MACOSX/Supplementary Files/._Figure S1.png
- Supplementary Files/Figure S5.png
- __MACOSX/Supplementary Files/._Figure S5.png
- Supplementary Files/Figure S4.png
- __MACOSX/Supplementary Files/._Figure S4.png
- Supplementary Files/Figure S6.png
- __MACOSX/Supplementary Files/._Figure S6.png
