# Supplementary material for: Lignocellulolytic Potential of Microbial Consortia Isolated from a Local Biogas Plant: The Case of Thermostable Xylanases Secreted by Mesophilic Bacteria
Source: Int J Mol Sci. 2024 Jan 16;25(2):1090. doi: 10.3390/ijms25021090 (PMC10816813; doi:10.3390/ijms25021090)
Supplement: Supplementary file 1 [file ijms-25-01090-s001.zip › Supplementary Files/Table S3 .xlsx]

## Sheet: BINS classification
Table S3: BINS classification and abundance
bins	Kingdom	Phylum	Class	Order	Family	Genus	Species
CMC37.bin.1	Bacteria	Proteobacteria	Gammaproteobacteria	Enterobacterales	Enterobacteriaceae	Enterobacter	Enterobacter asburiae
CMC37.bin.2	Bacteria	Proteobacteria	Gammaproteobacteria	Enterobacterales	Enterobacteriaceae	Citrobacter	Citrobacter amalonaticus
CMC37.bin.3	Bacteria	Proteobacteria	Gammaproteobacteria	Enterobacterales	Enterobacteriaceae	Klebsiella	Klebsiella pneumoniae
CMC37.bin.4	Bacteria	Proteobacteria	Gammaproteobacteria	Pseudomonadales	Moraxellaceae	Acinetobacter	Acinetobacter baumannii
CMC37.bin.5	Bacteria	Proteobacteria	Gammaproteobacteria	Xanthomonadales	Xanthomonadaceae	Stenotrophomonas	Stenotrophomonas maltophilia
CMC37.bin.6	Bacteria	Proteobacteria	Gammaproteobacteria	Enterobacterales	Enterobacteriaceae	Enterobacter	Enterobacter cloacae
CMC37.bin.7	Bacteria	Firmicutes	Bacilli	Lactobacillales	Enterococcaceae	Enterococcus	Enterococcus gallinarum
CMC50.bin.1	Bacteria	Firmicutes	Bacilli	Bacillales	Bacillaceae	Bacillus	Bacillus licheniformis
CMC70.bin.1	Bacteria	Firmicutes	Bacilli	Bacillales	Anoxybacillaceae	Parageobacillus	Parageobacillus thermoglucosidasius
T0FUNG.bin.1	Bacteria	Actinobacteriota	Actinomycetia	Actinomycetales	Beutenbergiaceae	HY158	NA
T0FUNG.bin.10	Bacteria	Firmicutes	Limnochordia	DTU010	DTU012	DTU012	DTU012 sp012840925
T0FUNG.bin.11	Bacteria	Firmicutes	Clostridia	Oscillospirales	Acutalibacteraceae	DTU053	DTU053 sp001512765
T0FUNG.bin.12	Bacteria	Firmicutes	Bacilli	RFN20	CAG-826	UBA1361	UBA1361 sp002306335
T0FUNG.bin.13	Bacteria	Firmicutes	Limnochordia	DTU010	DTU012	DTU012	DTU012 sp012837335
T0FUNG.bin.14	Bacteria	Firmicutes	Clostridia	Tissierellales	Peptoniphilaceae	JAAZME01	JAAZME01 sp012798975
T0FUNG.bin.15	Bacteria	Firmicutes	DTU065	DTU065	DTU065	DTU065	DTU065 sp001512545
T0FUNG.bin.16	Bacteria	Firmicutes	Dethiobacteria	DTU022	DTU022	JAAZPQ01	JAAZPQ01 sp012797175
T0FUNG.bin.17	Bacteria	Actinobacteriota	Actinomycetia	Streptosporangiales	Streptosporangiaceae	Nocardiopsis	Nocardiopsis merdipullorum
T0FUNG.bin.18	Bacteria	Bacteroidota	Bacteroidia	Bacteroidales	Bacteroidaceae	UBA1179	UBA1179 sp002340405
T0FUNG.bin.19	Bacteria	Bacteroidota	Bacteroidia	Bacteroidales	Dysgonomonadaceae	Fermentimonas	Fermentimonas massiliensis
T0FUNG.bin.2	Bacteria	Firmicutes	Limnochordia	DTU010	DTU010	DTU010	DTU010 sp002391385
T0FUNG.bin.20	Bacteria	Atribacterota	Atribacteria	Atribacterales	Caldatribacteriaceae	UBA3950	UBA3950 sp002385475
T0FUNG.bin.21	Bacteria	Actinobacteriota	Actinomycetia	Mycobacteriales	Mycobacteriaceae	Corynebacterium	Corynebacterium sp014837045
T0FUNG.bin.22	Bacteria	Bacteroidota	Bacteroidia	Bacteroidales	DTU049	DTU049	DTU049 sp001512885
T0FUNG.bin.23	Bacteria	Bacteroidota	Bacteroidia	Bacteroidales	Dysgonomonadaceae	UBA4179	UBA4179 sp002381125
T0FUNG.bin.24	Bacteria	Firmicutes	Halanaerobiia	Halanaerobiales	DTU029	DTU029	DTU029 sp001512435
T0FUNG.bin.25	Bacteria	Firmicutes	Bacilli	Acholeplasmatales	UBA5453	UBA5453	UBA5453 sp002427375
T0FUNG.bin.26	Bacteria	Firmicutes	Clostridia	Caldicoprobacterales	Caldicoprobacteraceae	DTU074	DTU074 sp002385885
T0FUNG.bin.27	Bacteria	Firmicutes	Limnochordia	DTU010	DTU010	UBA5420	UBA5420 sp012518325
T0FUNG.bin.28	Bacteria	Firmicutes	Clostridia	Caldicoprobacterales	UBA3941	UBA3941	UBA3941 sp002385665
T0FUNG.bin.29	Bacteria	Firmicutes	Limnochordia	DTU010	DTU010	UBA3910	UBA3910 sp002391465
T0FUNG.bin.3	Bacteria	Firmicutes	Clostridia	Acetivibrionales	DSM-8532	DTU069	DTU069 sp012730095
T0FUNG.bin.30	Bacteria	Synergistota	Synergistia	Synergistales	Acetomicrobiaceae	Acetomicrobium	Acetomicrobium sp012518015
T0FUNG.bin.31	Bacteria	Firmicutes	Clostridia	Caldicoprobacterales	DTU083	DTU083	DTU083 sp001512915
T0FUNG.bin.32	Bacteria	Firmicutes	SHA-98	UBA4971	UBA4971	UBA4971	UBA4971 sp900019985
T0FUNG.bin.33	Bacteria	Actinobacteriota	Actinomycetia	Mycobacteriales	Mycobacteriaceae	Corynebacterium	Corynebacterium pollutisoli
T0FUNG.bin.34	Bacteria	Firmicutes	Bacilli	ML615J-28	CAG-698	UBA3946	UBA3946 sp002385755
T0FUNG.bin.35	Bacteria	Firmicutes	Limnochordia	DTU010	DTU012	DTU012	DTU012 sp012521805
T0FUNG.bin.36	Bacteria	Firmicutes	Dethiobacteria	Dethiobacterales	Dethiobacteraceae	DTU027	DTU027 sp002385745
T0FUNG.bin.37	Bacteria	Firmicutes	Limnochordia	DTU010	DTU010	DTU010	DTU010 sp900018335
T0FUNG.bin.38	Bacteria	Bacteroidota	Bacteroidia	Bacteroidales	UBA1715	WQTX01	NA
T0FUNG.bin.4	Bacteria	Cloacimonadota	Cloacimonadia	Cloacimonadales	Cloacimonadaceae	UBA3900	UBA3900 sp002391675
T0FUNG.bin.5	Bacteria	Fibrobacterota	Fibrobacteria	Fibrobacterales	Fibrobacteraceae	JAAZFC01	JAAZFC01 sp012511955
T0FUNG.bin.6	Bacteria	Firmicutes	Clostridia	Caldicoprobacterales	DTU083	UBA3906	UBA3906 sp002391555
T0FUNG.bin.7	Bacteria	Firmicutes	Clostridia	Acetivibrionales	DTU013	DTU013	DTU013 sp002385815
T0FUNG.bin.8	Bacteria	DTU030	DTU030	DTU030	DTU030	DTU030	DTU030 sp001513125
T0FUNG.bin.9	Bacteria	Firmicutes	Clostridia	Saccharofermentanales	DTU023	UBA4923	UBA4923 sp012798865
T937.bin.1	Bacteria	Bacteroidota	Bacteroidia	Flavobacteriales	Weeksellaceae	UBA3376	NA
T937.bin.10	Bacteria	Actinobacteriota	Actinomycetia	Actinomycetales	Microbacteriaceae	NA	NA
T937.bin.11	Bacteria	Proteobacteria	Gammaproteobacteria	Xanthomonadales	Xanthomonadaceae	Luteimonas	Luteimonas sp000472505
T937.bin.12	Bacteria	Proteobacteria	Gammaproteobacteria	Pseudomonadales	Cellvibrionaceae	Cellvibrio	NA
T937.bin.13	Bacteria	Proteobacteria	Gammaproteobacteria	Burkholderiales	Methylophilaceae	NA	NA
T937.bin.14	Bacteria	Proteobacteria	Gammaproteobacteria	Pseudomonadales	Cellvibrionaceae	UBA5868	UBA5868 sp014336955
T937.bin.15	Bacteria	Proteobacteria	Gammaproteobacteria	Pseudomonadales	Cellvibrionaceae	Cellvibrio	NA
T937.bin.16	Bacteria	Proteobacteria	Alphaproteobacteria	Sphingomonadales	Sphingomonadaceae	Croceibacterium	NA
T937.bin.17	Bacteria	Bacteroidota	Bacteroidia	Chitinophagales	Chitinophagaceae	Edaphocola	NA
T937.bin.18	Bacteria	Bacteroidota	Bacteroidia	Cytophagales	Spirosomaceae	SCN-52-12	NA
T937.bin.19	Bacteria	Bacteroidota	Bacteroidia	Flavobacteriales	Weeksellaceae	UBA3376	NA
T937.bin.2	Bacteria	Proteobacteria	Alphaproteobacteria	Caulobacterales	Caulobacteraceae	Brevundimonas	NA
T937.bin.20	Bacteria	Bacteroidota	Bacteroidia	Chitinophagales	Chitinophagaceae	Gynurincola	NA
T937.bin.21	Bacteria	Myxococcota	UBA9042	PHBI01	NA	NA	NA
T937.bin.22	Bacteria	Verrucomicrobiota	Verrucomicrobiae	Chthoniobacterales	Chthoniobacteraceae	NA	NA
T937.bin.23	Bacteria	Bdellovibrionota	Bacteriovoracia	Bacteriovoracales	Bacteriovoracaceae	UBA4096	NA
T937.bin.24	Bacteria	Patescibacteria	Dojkabacteria	B142	WJKM01	NA	NA
T937.bin.25	Bacteria	Verrucomicrobiota	Verrucomicrobiae	Opitutales	Opitutaceae	Opitutus	NA
T937.bin.26	Bacteria	Actinobacteriota	Actinomycetia	Actinomycetales	Demequinaceae	Demequina	NA
T937.bin.27	Bacteria	Sumerlaeota	Sumerlaeia	Sumerlaeales	Sumerlaeaceae	NA	NA
T937.bin.28	Bacteria	Bacteroidota	Bacteroidia	Flavobacteriales	Weeksellaceae	Moheibacter	NA
T937.bin.29	Bacteria	Myxococcota	Polyangia	Polyangiales	Polyangiaceae	NIC37A-2	NIC37A-2 sp012514535
T937.bin.3	Bacteria	Actinobacteriota	Actinomycetia	Actinomycetales	Microbacteriaceae	Protaetiibacter	NA
T937.bin.30	Bacteria	Planctomycetota	Planctomycetia	Pirellulales	Pirellulaceae	UBA6163	NA
T937.bin.31	Bacteria	Proteobacteria	Alphaproteobacteria	Sphingomonadales	Sphingomonadaceae	NA	NA
T937.bin.32	Bacteria	Actinobacteriota	Acidimicrobiia	Acidimicrobiales	JAAYBP01	Aquihabitans	NA
T937.bin.33	Bacteria	Verrucomicrobiota	Verrucomicrobiae	Chthoniobacterales	Chthoniobacteraceae	NA	NA
T937.bin.34	Bacteria	Acidobacteriota	Vicinamibacteria	Vicinamibacterales	SCN-69-37	SCN-69-37	NA
T937.bin.35	Bacteria	Proteobacteria	Alphaproteobacteria	Micavibrionales	Micavibrionaceae	NA	NA
T937.bin.36	Bacteria	Proteobacteria	Alphaproteobacteria	Sphingomonadales	Sphingomonadaceae	Croceibacterium	NA
T937.bin.37	Bacteria	Verrucomicrobiota	Verrucomicrobiae	Verrucomicrobiales	V1-33	CAIZWU01	NA
T937.bin.38	Bacteria	Bacteroidota	Bacteroidia	Flavobacteriales	Flavobacteriaceae	Aequorivita	NA
T937.bin.39	Bacteria	Bacteroidota	Bacteroidia	Cytophagales	Cytophagaceae	Sporocytophaga	NA
T937.bin.4	Bacteria	Actinobacteriota	Thermoleophilia	Gaiellales	SKUG01	NA	NA
T937.bin.5	Bacteria	Proteobacteria	Gammaproteobacteria	Steroidobacterales	Steroidobacteraceae	ZC4RG30	NA
T937.bin.6	Bacteria	Patescibacteria	Saccharimonadia	Saccharimonadales	UBA1547	UBA6175	NA
T937.bin.7	Bacteria	Planctomycetota	Phycisphaerae	Phycisphaerales	Phycisphaeraceae	NA	NA
T937.bin.8	Bacteria	Bacteroidota	Bacteroidia	Cytophagales	Cyclobacteriaceae	NA	NA
T937.bin.9	Bacteria	Bacteroidota	Bacteroidia	Chitinophagales	Chitinophagaceae	Paracnuella	NA
T950.bin.1	Bacteria	Gemmatimonadota	Gemmatimonadetes	Longimicrobiales	RSA9	NA	NA
T950.bin.10	Bacteria	Firmicutes	Bacilli	Paenibacillales	UBA4045	NA	NA
T950.bin.11	Bacteria	Proteobacteria	Gammaproteobacteria	Burkholderiales	Burkholderiaceae	Verticiella	NA
T950.bin.12	Bacteria	Acidobacteriota	Vicinamibacteria	Vicinamibacterales	SCN-69-37	SCN-69-37	SCN-69-37 sp003242705
T950.bin.13	Bacteria	Sumerlaeota	Sumerlaeia	Sumerlaeales	Sumerlaeaceae	NA	NA
T950.bin.14	Bacteria	Proteobacteria	Gammaproteobacteria	Steroidobacterales	Steroidobacteraceae	JAAYXG01	JAAYXG01 sp017577615
T950.bin.15	Bacteria	Proteobacteria	Gammaproteobacteria	UBA6522	UBA6522	ZC4RG20	ZC4RG20 sp017577365
T950.bin.16	Bacteria	Chloroflexota	Anaerolineae	Caldilineales	Caldilineaceae	Litorilinea	NA
T950.bin.17	Bacteria	Planctomycetota	Phycisphaerae	Phycisphaerales	UBA1924	JACMLW01	NA
T950.bin.18	Bacteria	Proteobacteria	Alphaproteobacteria	Acetobacterales	Acetobacteraceae	Caldovatus	NA
T950.bin.19	Bacteria	Chloroflexota	Dehalococcoidia	Tepidiformales	Tepidiformaceae	NA	NA
T950.bin.2	Bacteria	Myxococcota	Myxococcia	Myxococcales	Vulgatibacteraceae	ZC4RG40	NA
T950.bin.20	Bacteria	Bacteroidota	Bacteroidia	Chitinophagales	Chitinophagaceae	NA	NA
T950.bin.21	Bacteria	Actinobacteriota	Acidimicrobiia	Acidimicrobiales	Microtrichaceae	SKRR01	NA
T950.bin.22	Bacteria	Proteobacteria	Gammaproteobacteria	Xanthomonadales	Xanthomonadaceae	Pseudoxanthomonas	Pseudoxanthomonas taiwanensis
T950.bin.23	Bacteria	Gemmatimonadota	Gemmatimonadetes	Longimicrobiales	RSA9	NA	NA
T950.bin.24	Bacteria	Myxococcota	Polyangia	Polyangiales	Polyangiaceae	NIC37A-2	NA
T950.bin.25	Bacteria	Actinobacteriota	Acidimicrobiia	UBA5794	ZC4RG35	ZC4RG17	ZC4RG17 sp017577575
T950.bin.26	Bacteria	Chloroflexota	Chloroflexia	Thermomicrobiales	UBA6265	JACCVC01	NA
T950.bin.27	Bacteria	Planctomycetota	Phycisphaerae	Tepidisphaerales	Tepidisphaeraceae	NA	NA
T950.bin.28	Bacteria	Proteobacteria	Alphaproteobacteria	Rhizobiales	Hyphomicrobiaceae	ZC4RG25	ZC4RG25 sp002919265
T950.bin.29	Bacteria	Bacteroidota	Rhodothermia	Rhodothermales	NA	NA	NA
T950.bin.3	Bacteria	Bacteroidota	Rhodothermia	Rhodothermales	NA	NA	NA
T950.bin.30	Bacteria	Proteobacteria	Gammaproteobacteria	UBA6522	UBA6522	ZC4RG20	NA
T950.bin.31	Bacteria	Firmicutes	Bacilli	Paenibacillales	UBA4045	NA	NA
T950.bin.32	Bacteria	Chloroflexota	Chloroflexia	Thermomicrobiales	Thermomicrobiaceae	Sphaerobacter	Sphaerobacter thermophilus
T950.bin.4	Bacteria	Myxococcota	UBA796	UBA796	GCA-2862545	CAIOSP01	NA
T950.bin.5	Bacteria	Planctomycetota	Planctomycetia	Pirellulales	Pirellulaceae	NA	NA
T950.bin.6	Bacteria	Deinococcota	Deinococci	Deinococcales	Trueperaceae	JAAYYF01	NA
T950.bin.7	Bacteria	Chloroflexota	Chloroflexia	Thermomicrobiales	NA	NA	NA
T950.bin.8	Bacteria	Planctomycetota	Phycisphaerae	Tepidisphaerales	Tepidisphaeraceae	NA	NA
T950.bin.9	Bacteria	Bacteroidota	Bacteroidia	Sphingobacteriales	Sphingobacteriaceae	Sphingobacterium	Sphingobacterium sp000814685
T970.bin.1	Bacteria	Firmicutes	Bacilli	Bacillales	Anoxybacillaceae	Parageobacillus	Parageobacillus thermoglucosidasius
T970.bin.10	Bacteria	Firmicutes	Bacilli	Bacillales	Anoxybacillaceae	Parageobacillus	Parageobacillus thermantarcticus
T970.bin.11	Bacteria	Firmicutes	Thermaerobacteria	Thermaerobacterales	Thermaerobacteraceae	Thermaerobacter	NA
T970.bin.2	Bacteria	Firmicutes	Thermaerobacteria	Thermaerobacterales	Thermaerobacteraceae	Thermaerobacter	NA
T970.bin.4	Bacteria	Firmicutes	Bacilli	Bacillales	Anoxybacillaceae	Saccharococcus	Saccharococcus caldoxylosilyticus
T970.bin.5	Bacteria	Firmicutes	Bacilli	DSM-16016	Caldibacillaceae	Caldibacillus	Caldibacillus debilis
T970.bin.6	Bacteria	Firmicutes	Bacilli	Calditerricolales	Calditerricolaceae	Calditerricola	NA
T970.bin.7	Bacteria	Firmicutes	Clostridia	Caldicoprobacterales	Caldicoprobacteraceae	Caldicoprobacter	NA
T970.bin.8	Bacteria	Firmicutes	Thermaerobacteria	Thermaerobacterales	Thermaerobacteraceae	Thermaerobacter	NA
T970.bin.9	Bacteria	Firmicutes	Thermosediminibacteria	Thermosediminibacterales	Thermosediminibacteraceae	ZC4RG34	ZC4RG34 sp003242255
XIL50.bin.2	Bacteria	Firmicutes	Bacilli	Bacillales	Fictibacillaceae	Fictibacillus	Fictibacillus gelatini
XIL50.bin.3	Bacteria	Firmicutes	Bacilli	Brevibacillales	Brevibacillaceae	Brevibacillus	Brevibacillus borstelensis
XYL37.bin.1	Bacteria	Proteobacteria	Gammaproteobacteria	Enterobacterales	Enterobacteriaceae	Klebsiella	Klebsiella oxytoca

## Sheet: BINS abundance
Table S3: BINS classification and abundance
Genomic bins	T0-SMS	T9-37	T9-50	T9-70	CMC-37	CMC-50	CMC-70	XYL-37	XYL-50	Total count
T0FUNG.bin.29	152.313	0	0	0	0	0.005781	0	0.664263	0
T0FUNG.bin.14	16.1463	0.00398	0	0	0	0	0	1.10742	0
T950.bin.29	0.005037	0.036577	0	0	0	8.59726	0	0	0
T0FUNG.bin.22	96.7551	0	0	0	0	0	0	0.171197	0
T0FUNG.bin.25	8.95363	0	0	0	0	0	0	0.020735	0
CMC37.bin.2	0.004494	0.009981	480.394	0	0.017261	0.000414	0	0	0
T937.bin.27	0.004523	11.2631	0	0	0	0	0	0	0
T970.bin.8	0.040444	0.0417005	0	0	0	0.0289245	0	58.001	0
T0FUNG.bin.34	8.38431	0	0	0	0	0	0	0	0
XIL50.bin.3	0.020184	0.010977	0	0	0	0.036486	0	0.014327	475.321
CMC50.bin.1	0.040061	0	0	14383	0	0.000779	0	0.029664	834.503
T937.bin.15	0.027255	37.9084	0	0	0	0	0	0	0
T950.bin.7	0.137534	0	0	0	0	6.22149	0	0.048474	0
T950.bin.22	0.053432	0.645765	0.070152	0	0	42.9904	0	1.30353	0
T950.bin.13	0.012744	0.032934	0	0	0	13.6332	0	0.005161	0
T950.bin.30	0.009592	0.086119	0	0	0	28.2384	0	0.001431	0
T937.bin.21	0.011594	13.4302	0	0	0	0.017299	0	0	0
T0FUNG.bin.38	7.12933	0	0	0	0	0	0	0	0
T970.bin.7	0	0	0	0	0	0	0	242.527	0
T937.bin.24	0.016895	22.0978	0	0	0	0.000239	0	0	0
T0FUNG.bin.8	8.34667	0	0	0	0	0	0	0.004989	0
T0FUNG.bin.32	109.114	0	0	0	0	0	0	0.901815	0
T937.bin.3	0.229995	29.8008	0	0	0	0.061771	0	0.032861	0
T0FUNG.bin.37	24.6928	0	0	0	0	0	0	0.113687	0
T950.bin.32	0.026458	0	0	0	0	9.04507	0	0.020875	0
T970.bin.9	0	0	0	0	0	0	0	72.3937	0
T937.bin.8	0.008458	10.338	0	0	0	0	0	0	0
T937.bin.37	0.01105	16.6737	0	0	0	0.008799	0	0	0
T937.bin.39	0	6.66164	0	0	0	0	0	0	0
T937.bin.11	0.069335	106.541	0.014251	0	0	0.053849	0	0	0
T950.bin.3	0	0	0	0	0	10.1735	0	0.138783	0
T970.bin.1	0.091294	0.004045	0	0	0	0.010754	0.113271	100.646	0
T937.bin.35	0	6.77177	0	0	0	0	0	0	0
T0FUNG.bin.27	8.10021	0	0	0	0	0	0	0.023415	0
T937.bin.25	0	7.74656	0	0	0	0	0	0	0
T0FUNG.bin.33	7.15043	0.105611	0	0	0	0.062206	0	0.688531	0
T950.bin.27	0.007749	2.12614	0	0	0	13.4768	0	0	0
T937.bin.36	0	19.2936	0	0	0	0	0	0	0
T937.bin.31	0	7.89539	0	0	0	0	0	0	0
T950.bin.16	0	1.97894	0	0	0	5.64526	0	0	0
T0FUNG.bin.16	43.0899	0	0	0	0	0	0	0.228012	0
XIL50.bin.2	0	0	0	0	0	0	0	0	72.0879
T950.bin.15	0.010301	0.061673	0	0	0	44.5646	0	0	0
T0FUNG.bin.10	7.26314	0	0	0	0	0	0	0.007521	0
CMC37.bin.4	0	0	360.559	0	0	0	0	0	0
T970.bin.11	0.032777	0.056114	0	0	0	0.038793	0	13.9551	0
T950.bin.10	0.162147	0.046847	0	0	0	20.789	0	0.216782	0
T0FUNG.bin.7	9.32968	0	0	0	0	0	0	0	0
T0FUNG.bin.19	5.74981	0.394017	0	0	0	0	0	0	0
T0FUNG.bin.12	31.617	0	0	0	0	0	0	0.018921	0
T937.bin.38	0.007587	17.986	0	0	0	0	0	0	0
CMC37.bin.6	0.00381	0.010266	298.831	0	0.269977	0	0	0	0
T0FUNG.bin.30	19.5296	0.023042	0	0	0	1.24136	0	0.511625	0
T950.bin.25	0.100619	0.069353	0	0	0	18.0979	0	0.031145	0
T937.bin.7	0.014003	60.8274	0	0	0	0.010886	0	0.000869	0
T937.bin.16	0.018554	11.0123	0	0	0	0.017525	0	0	0
T937.bin.29	0.077436	8.55849	0	0	0	0	0	0	0
T950.bin.4	0.011932	0.075532	0	0	0	18.5151	0	0.005083	0
T950.bin.1	0.038124	0.151593	0	0	0	19.6907	0	0.053245	0
T937.bin.13	0.022056	13.3527	0	0	0	0.05507	0	0.001177	0
T0FUNG.bin.13	15.3504	0	0	0	0	0	0	0.020771	0
CMC37.bin.1	0.003328	0	26.7415	0	0.969199	0	0	0	0
T937.bin.9	0	13.2926	0	0	0	0	0	0	0
T0FUNG.bin.11	4.55941	0	0	0	0	0	0	0	0
T0FUNG.bin.6	15.5634	0.050708	0	0	0	0.007383	0	0.043117	0
CMC37.bin.7	0.058381	0	10.083	0	0	0	0	0	0
T937.bin.30	0.058703	14.7347	0	0	0	0	0	0	0
T0FUNG.bin.20	5.25515	0.078532	0	0	0	0.066909	0	0.420029	0
T0FUNG.bin.17	6.00773	0.214484	0	0	0	0.179302	0	0.857973	0
CMC37.bin.5	0	0	8.45096	0	0	0	0	0	0
T937.bin.32	0.058153	66.6978	0	0	0	0.089312	0	0.011094	0
T0FUNG.bin.4	9.20761	0	0	0	0	0	0	0.010227	0
T950.bin.20	0.003557	1.9115	0	0	0	92.2189	0	0.116056	0
T0FUNG.bin.36	4.69917	0	0	0	0	0	0	0	0
T950.bin.11	0	0.167955	0	0	0	7.12896	0	0	0
T0FUNG.bin.9	20.9698	0.545223	0	0	0	0.0481815	0	0.106505	0
T950.bin.9	0.01836	1.83045	0	0	0	26.1702	0	0.103996	0
T950.bin.24	0.011824	1.52479	0	0	0	82.8477	0	0.004712	0
T970.bin.2	0.023163	0.032415	0	0	0	0.042762	0	17.8184	0
T950.bin.18	0	0.250698	0	0	0	7.00853	0	0	0
T950.bin.31	0.087825	0.098164	0	0	0	7.03826	0	0.072035	0
T0FUNG.bin.35	5.9419	0	0	0	0	0	0	0	0
T0FUNG.bin.28	4.9675	0	0	0	0	0	0	0	0
T937.bin.1	0.006818	32.0796	0	0	0	0	0	0	0
T937.bin.5	0.022147	11.7998	0	0	0	0.061546	0	0	0
T937.bin.12	0.013766	44.5653	0	0	0	0	0	0	0
T937.bin.33	0	6.84448	0	0	0	0	0	0	0
T0FUNG.bin.26	5.04597	0	0	0	0	0	0	0	0
T0FUNG.bin.15	10.4938	0	0	0	0	0	0	0.023746	0
T0FUNG.bin.24	6.37934	0	0	0	0	0	0	0.014419	0
T950.bin.28	0.420312	0.140898	0	0	0	50.6368	0	0.461617	0
T950.bin.23	0	0.027404	0	0	0	8.1409	0	0	0
T970.bin.6	0.072653	0.041747	0	0	0	0.046302	0	12.0771	0
T0FUNG.bin.21	5.4517	0	0	0	0	0	0	0.324288	0
T950.bin.6	0.056928	0.716471	0	0	0	242.353	0	0.251313	0
T937.bin.14	0.011933	19.8039	0	0	0	0.000482	0	0	0
CMC37.bin.3	0	0	166.854	0	61.8652	0	0	0	0
T937.bin.22	0.008962	15.3534	0	0	0	0.016454	0	0	0
T950.bin.21	0.047446	3.29611	0	0	0	22.7616	0	0.030681	0
T950.bin.14	0.012653	0.107982	0	0	0	181.843	0	0.001962	0
T0FUNG.bin.3	5.47028	0	0	0	0	0	0	0	0
T950.bin.8	0.011535	1.92666	0	0	0	22.8664	0	0.001985	0
CMC70.bin.1	0.039907	0.006416	0	0	0	0.015091	16788.5	4.47632	0
T937.bin.18	0.01542	31.2239	0	0	0	0	0	0	0
T0FUNG.bin.31	9.39708	0	0	0	0	0	0	0.024742	0
T937.bin.28	0.021924	65.2537	0	0	0	0.001628	0	0	0
T937.bin.34	0	8.90322	0	0	0	0	0	0	0
T0FUNG.bin.18	6.65272	0	0	0	0	0	0	0	0
T937.bin.4	0.023192	10.3729	0	0	0	0.025949	0	0	0
T937.bin.23	0	13.2214	0	0	0	0	0	0	0
T970.bin.10	0.124629	0	0	0	0	0	0	305.817	0
T937.bin.26	0.20452	32.5466	0	0	0	0.066573	0	0.051258	0
T950.bin.5	0.198961	0	0	0	0	5.83037	0	0	0
T937.bin.17	0.026876	101.909	0	0	0	0	0	0	0
T950.bin.26	0	0.493207	0	0	0	6.22798	0	0	0
XYL37.bin.1	0.005371	0.008783	0.014258	0	508.062	0	0	0	0
T0FUNG.bin.1	7.53735	0.118913	0	0	0	0.06835	0	0.26467	0
T950.bin.17	0.012153	0.093771	0	0	0	23.1323	0	0.003124	0
T0FUNG.bin.2	332.359	0.044813	0	0	0	0.045104	0	1.35191	0
T950.bin.12	0.033845	2.17098	0	0	0	333.571	0	0	0
T937.bin.6	0.017822	30.5986	0	0	0	0.002028	0	0	0
T937.bin.19	0.01087	94.9765	0	0	0	0	0	0	0
T0FUNG.bin.23	223.565	0.162655	0	0	0	0.679029	0	0.660718	0
T0FUNG.bin.5	5.61629	0	0	0	0	0	0	0	0
T950.bin.19	0	0.083425	0	0	0	7.99451	0	0	0
T950.bin.2	0.01863	0.148553	0	0	0	44.1148	0	0.022569	0
T937.bin.10	0.039467	8.19434	0	0	0	0	0	0	0
T937.bin.20	0.005476	12.5701	0	0	0	0	0	0	0
T937.bin.2	0.07925	139.263	0	0	0	0.017204	0	0	0
T970.bin.4	0.056508	0	0	0	0	0.009944	0	6.23111	0
T970.bin.5	0.099494	0	0	0	0	0	0	233.184	0
